# Supplementary material for: Auricularia heimuer Ameliorates Oxidative Stress and Inflammation to Inhibit Atherosclerosis Development in ApoE−/− Mice
Source: Nutrients. 2025 Aug 28;17(17):2799. doi: 10.3390/nu17172799 (PMC12430062; doi:10.3390/nu17172799)
Supplement: Supplementary file 1 [file nutrients-17-02799-s001.zip]

Archive with 1 entries (1 files):
- nutrients-3764972-supplementary.pdf
